# Supplementary material for: Geometric Morphometrics and Genetic Diversity Analysis of Chalcidoidea (Diglyphus and Pachyneuron) at Various Elevations
Source: Insects. 2024 Jul 3;15(7):497. doi: 10.3390/insects15070497 (PMC11277471; doi:10.3390/insects15070497)
Supplement: Supplementary file 1 [file insects-15-00497-s001.zip]

Archive with 6 entries (6 files):
- Figure S1.jpg
- Figure S2.jpg
- Figure S3.jpg
- Table S1.pdf
- Table S2.pdf
- Table S3.pdf
